# Supplementary material for: Influence of Different Shaping Techniques on the Aroma Quality and Volatile Metabolites of Green Tea Revealed by Gas Chromatography Electronic Nose and Gas Chromatography–Tandem Mass Spectrometry
Source: Foods. 2025 Feb 27;14(5):816. doi: 10.3390/foods14050816 (PMC11898589; doi:10.3390/foods14050816)
Supplement: Supplementary file 1 [file foods-14-00816-s001.zip]

Archive with 1 entries (1 files):
- foods-3362158-supplementary.pdf
